# Supplementary material for: Analytical Characterization and Pharmacokinetic Insight of Bioactive Compounds from Champia parvula and Moringa oleifera for Biocontrol of Blue Mold in Apple Fruits
Source: Plants (Basel). 2025 Jul 8;14(14):2104. doi: 10.3390/plants14142104 (PMC12298388; doi:10.3390/plants14142104)
Supplement: Supplementary file 1 [file plants-14-02104-s001.zip]

Archive with 1 entries (1 files):
- plants-3677518-supplementary-RESUBMIT-fig S1-revised.pdf
